# Supplementary material for: Prevalence, Socio-Demographic Characteristics, and Co-Morbidities of Autism Spectrum Disorder in US Children: Insights from the 2020–2021 National Survey of Children’s Health
Source: Children (Basel). 2025 Feb 27;12(3):297. doi: 10.3390/children12030297 (PMC11941283; doi:10.3390/children12030297)
Supplement: Supplementary file 1 [file children-12-00297-s001.zip]

Archive with 1 entries (1 files):
- children-3484266-supplementary.pdf
